# Supplementary material for: Long-Term Citalopram Treatment Alters the Stress Responses of the Cortical Dopamine and Noradrenaline Systems: the Role of Cortical 5-HT1A Receptors
Source: Int J Neuropsychopharmacol. 2016 Mar 30;19(8):pyw026. doi: 10.1093/ijnp/pyw026 (PMC5006198; doi:10.1093/ijnp/pyw026)
Supplement: supplementary Table 1 [file Supple_Table_S1__kaneko_et_al_.xlsx]

## Sheet: Sheet1
	Supplementary Table S1. Results of statistical analyses using mixed linear models with measurement time as covariate and Bonferroni p-value adjustment for data shown in Figures 1-4.
	time points of significance	t	p
	Figure 1
	b
	Saline-treated group
	20	2.89 (33)	0.0068
	40	5.61 (33)	<0.0001
	60	3.01 (33)	<0.0050
	d
	Saline-treated group
	20	4.63 (54)	<0.0001
	40	2.90 (54)	0.0054
	Citalopram-treated group
	20	4.00 (27)	0.0004
	40	6.81 (27)	<0.0001
	60	5.42 (27)	<0.0001
	80	2.62 (27)	0.0143
	Figure 2
	a
	Ringer's slution-infused group
	20	7.66 (31)	<0.0001
	40	9.35 (31)	<0.0001
	60	5.22 (31)	<0.0001
	80	3.18 (31)	0.0033
	100	3.27 (31)	0.0026
	120	2.16 (31)	0.0388
	b
	Ringer's slution-infused group
	20	7.21 (24)	<0.0001
	40	5.58 (24)	<0.0001
	60	2.94 (24)	0.0071
	Figure 3
	a
	WAY-100,635-infused group
	20	5.58 (44)	<0.0001
	40	5.67 (44)	<0.0001
	60	4.05 (44)	0.0002
	80	2.28 (44)	0.0275
	b
	WAY-100,635-infused group
	20	6.41 (34)	<0.0001
	40	3.35 (34)	0.002
	Figure 4
	b
	Idazoxane-infused group
	20	5.84 (45)	<0.0001
	40	3.00 (45)	0.0044
	60	2.63 (45)	0.0117
